# Supplementary material for: Evaluation of Marine Agarose Biomaterials for Tissue Engineering Applications
Source: Int J Mol Sci. 2021 Feb 15;22(4):1923. doi: 10.3390/ijms22041923 (PMC7919481; doi:10.3390/ijms22041923)
Supplement: Supplementary file 1 [file ijms-22-01923-s001.zip]

Archive with 4 entries (4 files):
- Supplementary Table S1.docx
- Supplementary Table S2.docx
- Supplementary Table S3.docx
- Supplementary Table S4.docx
